# Supplementary material for: Female Sex Determination Factors in Ceratitis capitata: Molecular and Structural Basis of TRA and TRA2 Recognition
Source: Insects. 2023 Jul 4;14(7):605. doi: 10.3390/insects14070605 (PMC10380613; doi:10.3390/insects14070605)
Supplement: Supplementary file 1 [file insects-14-00605-s001.zip]

Archive with 1 entries (1 files):
- insects-2370088-supplementary.pdf
